# Supplementary material for: Cryo-EM Structure of the Fork Protection Complex Bound to CMG at a Replication Fork
Source: Mol Cell. 2020 Jun 4;78(5):926–940.e13. doi: 10.1016/j.molcel.2020.04.012 (PMC7276988; doi:10.1016/j.molcel.2020.04.012)
Supplement: Table S2 — Summary of Cross-Links Identified in Cross-Linking Mass Spectrometry Experiments, Related to Figure 2 The quality of the fragment ion assignment is measured by a scoring function (score) (Iacobucci et al., 2018). Briefly, all peptide pairs matching the identified reporter ions are subjected to scoring. The score is determined in relation to the presence and intensity of the DSBU reporter ions, the number and length of peptide backbone ion series, and the number of identified ions related to the spectrum size and the number of possible fragment ions created from a theoretical peptide pair. To correct for random overlaps, features are also calculated for spectra with slightly shifted mass values (Iacobucci et al., 2018). Only peptides used in analysis with a score of ≥60 are shown. [file mmc2.xlsx]

## Sheet: Sheet1
				Peptide 1						Peptide 2
Score	m/z	Charge	Deviation in ppm	Peptide 1	Protein 1	From	To	Best linkage position 1	Absolute Position 1	Peptide 2	Protein 2	From	To	Best linkage position 2	Absolute Position 2
131	616.002	3	-0.448751	[ADESLPKR]	MRC1	619	626	K7	625	[KSHHVK]	MRC1	594	599	K1	594
130	778.076	3	0.451348	[YVKFNBLK]	MCM2	336	343	K3	338	[VNGEKTVYR]	MCM2	375	383	K5	379
129	778.075	3	-0.22194	[YVKFNBLK]	MCM2	336	343	K3	338	[VNGEKTVYR]	MCM2	375	383	K5	379
129	682.743	3	0.739697	[MLSLLFKK]	CDC45	44	51	K7	50	[KVELLNR]	CDC45	488	494	K1	488
128	760.395	3	-0.0138603	[ASITYMGKTR]	MRC1	1042	1051	K8	1049	[SYKTVGSSK]	MRC1	1033	1041	K3	1035
128	682.743	3	-0.173247	[MLSLLFKK]	CDC45	44	51	K7	50	[KVELLNR]	CDC45	488	494	K1	488
127	759.425	3	-0.608841	[NILKEVSNLR]	PSF1	39	48	K4	42	[KNTEYLK]	PSF1	49	55	K1	49
127	759.423	3	-2.44497	[NILKEVSNLR]	PSF1	39	48	K4	42	[KNTEYLK]	PSF1	49	55	K1	49
127	616.003	3	0.468192	[ADESLPKR]	MRC1	619	626	K7	625	[KSHHVK]	MRC1	594	599	K1	594
126	928.146	3	-3.17255	[SFKNFILEFR]	MCM5	30	39	K3	32	[IQYEKTHPDR]	PSF2	102	111	K5	106
126	759.426	3	1.48251	[NILKEVSNLR]	PSF1	39	48	S7	45	[KNTEYLK]	PSF1	49	55	K1	49
125	759.424	3	-2.06416	[NILKEVSNLR]	PSF1	39	48	K4	42	[KNTEYLK]	PSF1	49	55	K1	49
123	778.075	3	0.0557411	[YVKFNBLK]	MCM2	336	343	K3	338	[VNGEKTVYR]	MCM2	375	383	K5	379
123	750.046	3	-0.0816414	[SYLVEKYK]	MCM6	771	778	K6	776	[KDDAQGFSR]	MCM6	782	790	K1	782
123	1048.54	3	0.200092	[EDESPTTKIFTIIK]	MCM7	736	749	T7	742	[ESLYQETNKSK]	MCM7	725	735	K9	733
122	759.424	3	-1.4278	[NILKEVSNLR]	PSF1	39	48	K4	42	[KNTEYLK]	PSF1	49	55	K1	49
121	1048.54	3	-0.19673	[EDESPTTKIFTIIK]	MCM7	736	749	K8	743	[ESLYQETNKSK]	MCM7	725	735	T7	731
121	734.598	5	-1.82647	[VHKTHSFPISLANTGK]	CTF4	458	473	K3	460	[VHKTHSFPISLANTGK]	CTF4	458	473	K3	460
121	950.839	3	1.42586	[SITTSTSPEQTER]	MCM6	249	261	S1	249	[FLPFLQKGLR]	MCM6	177	186	K7	183
121	778.076	3	1.11367	[YVKFNBLK]	MCM2	336	343	K3	338	[VNGEKTVYR]	MCM2	375	383	K5	379
121	760.067	3	0.499612	[NILKEVSNLR]	PSF1	39	48	S7	45	{MYGDLGNK]	PSF1	0	8	{0	0
120	989.529	3	-1.27126	[SKEDESPTTKIFTIIK]	MCM7	734	749	T8	741	[KMLQETGK]	MCM7	750	757	K1	750
120	1037.56	3	1.84709	[DNMVLKLVLNFFR]	TOF1	198	210	K6	203	[WFKLVDDQQK]	TOF1	61	70	K3	63
120	751.054	3	-0.048442	[LEEMEKEIYK]	PSF3	169	178	K6	174	[LKBAPR]	MCM5	608	613	K2	609
120	751.053	3	-0.696752	[LEEMEKEIYK]	PSF3	169	178	K6	174	[LKBAPR]	MCM5	608	613	K2	609
120	989.531	3	1.12638	[SKEDESPTTKIFTIIK]	MCM7	734	749	T8	741	[KMLQETGK]	MCM7	750	757	K1	750
119	805.794	3	-0.425414	[LLEENKAILNK]	CTF4	786	796	K6	791	[MPVFVKSK]	CTF4	778	785	K6	783
119	760.065	3	-2.26316	[NILKEVSNLR]	PSF1	39	48	S7	45	{MYGDLGNK]	PSF1	0	8	{0	0
119	1037.56	3	1.42411	[DNMVLKLVLNFFR]	TOF1	198	210	K6	203	[WFKLVDDQQK]	TOF1	61	70	K3	63
119	750.046	3	-0.334056	[SYLVEKYK]	MCM6	771	778	K6	776	[KDDAQGFSR]	MCM6	782	790	K1	782
119	760.067	3	0.224933	[NILKEVSNLR]	PSF1	39	48	S7	45	{MYGDLGNK]	PSF1	0	8	{0	0
118	914.782	3	-0.107901	[VSKESLYQETNK]	MCM7	722	733	K3	724	[SKEDESPTTK]	MCM7	734	743	S1	734
118	760.395	3	0.451322	[ASITYMGKTR]	MRC1	1042	1051	K8	1049	[SYKTVGSSK]	MRC1	1033	1041	K3	1035
118	1223.66	3	-0.807727	[VHKTHSFPISLANTGK]	CTF4	458	473	K3	460	[VHKTHSFPISLANTGK]	CTF4	458	473	K3	460
118	1278.98	3	2.03582	[KDANLDYYNFNPMGIK]	CTF4	670	685	K1	670	[VHKTHSFPISLANTGK]	CTF4	458	473	K3	460
117	889.477	3	-1.12176	[NTLSYENIVKTVR]	MCM7	758	770	K10	767	[KMLQETGK]	MCM7	750	757	T6	755
117	734.599	5	-0.667554	[VHKTHSFPISLANTGK]	CTF4	458	473	K3	460	[VHKTHSFPISLANTGK]	CTF4	458	473	K3	460
117	841.178	3	-1.58545	[TYVDVVHVKK]	MCM4	459	468	K9	467	[LINLKGLVLR]	MCM4	325	334	K5	329
116	644.37	3	1.01142	[ALTAAVKISER]	CTF4	894	904	K7	900	[TKSNK]	MRC1	1081	1085	T1	1081
116	989.527	3	-2.68391	[SKEDESPTTKIFTIIK]	MCM7	734	749	T8	741	[KMLQETGK]	MCM7	750	757	K1	750
116	989.527	3	-3.13584	[SKEDESPTTKIFTIIK]	MCM7	734	749	T8	741	[KMLQETGK]	MCM7	750	757	K1	750
116	769.109	3	0.592787	[SQILKYVEK]	MCM2	550	558	Y6	555	[STVEGIKLR]	MCM6	558	566	K7	564
116	708.137	4	0.249621	[ALYALEKHETIQLR]	MCM5	751	764	T10	760	[FEQELKR]	MCM5	714	720	K6	719
116	742.398	4	-1.21844	[SKEDESPTTKIFTIIK]	MCM7	734	749	T9	742	[KMLQETGK]	MCM7	750	757	K1	750
115	750.046	3	0.000823	[SYLVEKYK]	MCM6	771	778	K6	776	[KDDAQGFSR]	MCM6	782	790	K1	782
115	769.109	3	-0.649249	[SQILKYVEK]	MCM2	550	558	Y6	555	[STVEGIKLR]	MCM6	558	566	K7	564
115	785.08	3	-2.21087	[SKIDNSADIK]	TOF1	490	499	S1	490	[KVFSFFHR]	TOF1	692	699	K1	692
115	917.82	3	-0.708282	[EDESPTTKIFTIIK]	MCM7	736	749	T7	742	[KMLQETGK]	MCM7	750	757	K1	750
115	682.743	3	-0.11772	[MLSLLFKK]	CDC45	44	51	K7	50	[KVELLNR]	CDC45	488	494	K1	488
115	595.006	3	-1.94315	[NINKLSK]	MCM3	349	355	K4	352	[SPQKSPK]	MCM3	761	767	K4	764
115	940.839	3	0.393107	[LAKNNPDHEEFR]	TOF1	105	116	K3	107	[LALDVIKIDR]	TOF1	182	191	K7	188
115	995.196	3	0.0854076	[IBQTVGKTDPVLR]	CSM3	114	126	K7	120	[IGSKYSLQFMK]	TOF1	579	589	S3	581
114	708.136	4	-0.657376	[ALYALEKHETIQLR]	MCM5	751	764	T10	760	[FEQELKR]	MCM5	714	720	K6	719
114	897.466	4	-0.542224	[LFASABSDQNVEKALSLAHELK]	CTF4	869	890	K13	881	[SKLLEENK]	CTF4	784	791	S1	784
114	548.679	3	0.542724	[ILKSYK]	MRC1	1030	1035	K3	1032	[LIAPKR]	MRC1	1053	1058	K5	1057
114	742.398	4	-1.43386	[SKEDESPTTKIFTIIK]	MCM7	734	749	T8	741	[KMLQETGK]	MCM7	750	757	K1	750
114	1145.95	3	-1.82848	[GISKTTEGLNSGVTGLR]	MCM6	425	441	K4	428	[SLYKTYVDVVHVK]	MCM4	455	467	S1	455
114	989.53	3	0.0499802	[SKEDESPTTKIFTIIK]	MCM7	734	749	K10	743	[KMLQETGK]	MCM7	750	757	T6	755
113	940.838	3	0.0413792	[LAKNNPDHEEFR]	TOF1	105	116	K3	107	[LALDVIKIDR]	TOF1	182	191	K7	188
113	897.467	4	0.968071	[LFASABSDQNVEKALSLAHELK]	CTF4	869	890	K13	881	[SKLLEENK]	CTF4	784	791	S1	784
113	708.138	4	1.57111	[ALYALEKHETIQLR]	MCM5	751	764	T10	760	[FEQELKR]	MCM5	714	720	K6	719
113	989.531	3	0.640647	[SKEDESPTTKIFTIIK]	MCM7	734	749	T8	741	[KMLQETGK]	MCM7	750	757	K1	750
113	897.467	4	0.793338	[LFASABSDQNVEKALSLAHELK]	CTF4	869	890	K13	881	[SKLLEENK]	CTF4	784	791	S1	784
113	989.53	3	-0.0426283	[SKEDESPTTKIFTIIK]	MCM7	734	749	T8	741	[KMLQETGK]	MCM7	750	757	K1	750
112	989.53	3	-0.503163	[SKEDESPTTKIFTIIK]	MCM7	734	749	K10	743	[KMLQETGK]	MCM7	750	757	T6	755
112	760.067	3	-0.0565625	[NILKEVSNLR]	PSF1	39	48	K4	42	{MYGDLGNK]	PSF1	0	8	{0	0
112	1182.95	3	-3.2477	[THSFPISLANTGKFR]	CTF4	461	475	T11	473	[THSFPISLANTGKFR]	CTF4	461	475	K13	471
112	1109.56	3	-0.3709	[YFLYFKPLSQNBAR]	MCM7	200	213	K6	205	[YMAMLQKVANR]	MCM7	63	73	K7	69
112	1201.65	3	1.0531	[SVYTSGKASSAAGLTAAVVR]	MCM6	595	614	K7	601	[SQFLKYVVGFAPR]	MCM6	582	594	K5	586
112	989.531	3	0.566737	[SKEDESPTTKIFTIIK]	MCM7	734	749	K10	743	[KMLQETGK]	MCM7	750	757	T6	755
112	817.115	3	0.894109	[KFNISEGDITK]	TOF1	622	632	K1	622	[TLVIEGKSR]	TOF1	610	618	K7	616
112	841.18	3	1.54416	[TYVDVVHVKK]	MCM4	459	468	K9	467	[LINLKGLVLR]	MCM4	325	334	K5	329
111	780.129	3	0.571663	[ALTAAVKISER]	CTF4	894	904	K7	900	[AELPSLVKK]	CTF4	905	913	S5	909
111	1037.56	3	1.84948	[DNMVLKLVLNFFR]	TOF1	198	210	K6	203	[WFKLVDDQQK]	TOF1	61	70	K3	63
111	682.743	3	0.28431	[MLSLLFKK]	CDC45	44	51	K7	50	[KVELLNR]	CDC45	488	494	K1	488
111	701.891	4	0.898728	[SKEDESPTTKIFTIIK]	MCM7	734	749	T8	741	[KSPITAR]	MCM3	694	700	K1	694
111	1145.96	3	0.951828	[GISKTTEGLNSGVTGLR]	MCM6	425	441	K4	428	[SLYKTYVDVVHVK]	MCM4	455	467	S1	455
111	897.467	4	1.45268	[LFASABSDQNVEKALSLAHELK]	CTF4	869	890	K13	881	[SKLLEENK]	CTF4	784	791	S1	784
110	981.186	3	-2.43906	[SLYKTYVDVVHVK]	MCM4	455	467	K4	458	[BSFADKQVIK]	MCM4	389	398	K6	394
110	1139.62	3	-1.11872	[ALYALEKHETIQLR]	MCM5	751	764	K7	757	[NTLSYENIVKTVR]	MCM7	758	770	K10	767
110	780.129	3	0.278904	[ALTAAVKISER]	CTF4	894	904	K7	900	[AELPSLVKK]	CTF4	905	913	S5	909
110	778.075	3	-0.648016	[YVKFNBLK]	MCM2	336	343	K3	338	[VNGEKTVYR]	MCM2	375	383	K5	379
110	989.53	3	0.453347	[SKEDESPTTKIFTIIK]	MCM7	734	749	T8	741	[KMLQETGK]	MCM7	750	757	K1	750
110	1201.65	3	1.55525	[SVYTSGKASSAAGLTAAVVR]	MCM6	595	614	K7	601	[SQFLKYVVGFAPR]	MCM6	582	594	K5	586
110	1067.53	3	0.533448	[EMDSKFSFGQATPR]	MCM7	674	687	K5	678	[TGKIDMNLVQTGK]	MCM4	842	854	T1	842
109	708.137	4	-0.249678	[ALYALEKHETIQLR]	MCM5	751	764	T10	760	[FEQELKR]	MCM5	714	720	K6	719
109	917.82	3	-1.35782	[EDESPTTKIFTIIK]	MCM7	736	749	T7	742	[KMLQETGK]	MCM7	750	757	K1	750
109	711.727	3	-2.23165	[LSLWNENGKK]	CDC45	348	357	K9	356	[TKIYPK]	MCM2	772	777	T1	772
109	1095.95	3	0.88417	[IDMNLVQTGKSVIQR]	MCM4	845	859	K10	854	[KGILLQLFGGTNK]	MCM4	538	550	K1	538
109	742.4	4	0.269857	[SKEDESPTTKIFTIIK]	MCM7	734	749	T9	742	[KMLQETGK]	MCM7	750	757	K1	750
109	1201.65	3	0.952298	[SVYTSGKASSAAGLTAAVVR]	MCM6	595	614	K7	601	[SQFLKYVVGFAPR]	MCM6	582	594	K5	586
109	1182.96	3	1.32162	[THSFPISLANTGKFR]	CTF4	461	475	T11	473	[THSFPISLANTGKFR]	CTF4	461	475	K13	471
108	1395.75	3	1.28803	[LYEILTNSIAPSIFGNEDIKK]	MCM5	366	386	S12	377	[FVEKVSPIAVYTSGK]	MCM5	428	442	K4	431
108	1145.96	3	2.91353	[GISKTTEGLNSGVTGLR]	MCM6	425	441	K4	428	[SLYKTYVDVVHVK]	MCM4	455	467	S1	455
107	700.329	3	0.292033	[DYATDPKTGK]	MCM4	835	844	K7	841	[KMGDDSR]	MCM4	779	785	K1	779
107	1040.92	3	-0.436362	[LTVSGSQALVDEKIALQK]	TOF1	374	391	K13	386	[NVIKHTSAR]	TOF1	348	356	K4	351
107	759.425	3	-0.640402	[NILKEVSNLR]	PSF1	39	48	K4	42	[KNTEYLK]	PSF1	49	55	K1	49
107	1203.31	3	-1.56754	[VHKTHSFPISLANTGK]	CTF4	458	473	K3	460	[THSFPISLANTGKFR]	CTF4	461	475	S7	467
107	913.211	4	-0.822418	[SBIELTHSVLKVLEQYSDDK]	TOF1	590	609	K11	600	[SKIDNSADIK]	TOF1	490	499	S1	490
106	928.148	3	-0.172274	[SFKNFILEFR]	MCM5	30	39	K3	32	[IQYEKTHPDR]	PSF2	102	111	K5	106
106	660.378	3	-0.696724	[LLQKEHQMR]	TOF1	338	346	K4	341	[KNVIK]	TOF1	347	351	K1	347
106	1095.24	3	2.02552	[VLEQYSDDKTLVIEGK]	TOF1	601	616	K9	609	[KFNISEGDITK]	TOF1	622	632	K1	622
105	1401.72	3	1.92177	[YDDLKSPGDNIDFQTTILSR]	MCM5	530	549	Y1	530	[FSQLALDKALYALEK]	MCM5	743	757	K8	750
105	901.489	4	0.447174	[SVYTSGKASSAAGLTAAVVR]	MCM6	595	614	S5	599	[SQFLKYVVGFAPR]	MCM6	582	594	K5	586
105	1072.93	3	-0.458335	[VHKTHSFPISLANTGK]	CTF4	458	473	K3	460	[LLEENKAILNK]	CTF4	786	796	K6	791
105	1182.96	3	0.782218	[THSFPISLANTGKFR]	CTF4	461	475	T11	473	[THSFPISLANTGKFR]	CTF4	461	475	K13	471
104	682.743	3	0.313921	[MLSLLFKK]	CDC45	44	51	K7	50	[KVELLNR]	CDC45	488	494	K1	488
104	759.426	3	0.59621	[NILKEVSNLR]	PSF1	39	48	K4	42	[KNTEYLK]	PSF1	49	55	K1	49
104	1389.34	3	0.802343	[NTEYLKEQQQLGMLDDK]	PSF1	50	66	K6	55	[VAKBQYFVTLLBMER]	PSF1	67	81	K3	69
103	680.736	3	1.08686	[ATILNLKAR]	MRC1	439	447	K7	445	[LSKQNQK]	MRC1	448	454	K3	450
103	967.524	3	-2.04547	[FNPLLQAGAKLAK]	MCM3	625	637	K10	634	[NKGNYNGTEIPK]	MCM3	638	649	K2	639
103	1182.96	3	-2.32651	[THSFPISLANTGKFR]	CTF4	461	475	T11	473	[THSFPISLANTGKFR]	CTF4	461	475	K13	471
103	841.179	3	0.336888	[TYVDVVHVKK]	MCM4	459	468	K9	467	[LINLKGLVLR]	MCM4	325	334	K5	329
103	1109.56	3	1.58293	[YFLYFKPLSQNBAR]	MCM7	200	213	S9	208	[YMAMLQKVANR]	MCM7	63	73	K7	69
103	734.598	5	-1.25369	[VHKTHSFPISLANTGK]	CTF4	458	473	K3	460	[VHKTHSFPISLANTGK]	CTF4	458	473	K3	460
103	981.189	3	1.12447	[SLYKTYVDVVHVK]	MCM4	455	467	K4	458	[BSFADKQVIK]	MCM4	389	398	K6	394
103	1102.26	3	1.20493	[KQLLINELESTER]	MCM5	631	643	S10	640	[NTLSYENIVKTVR]	MCM7	758	770	K10	767
102	875.434	3	-0.265691	[LFASABSDQNVEK]	CTF4	869	881	S4	872	[SKLLEENK]	CTF4	784	791	K2	785
102	750.046	3	-0.738598	[SYLVEKYK]	MCM6	771	778	K6	776	[KDDAQGFSR]	MCM6	782	790	K1	782
102	553.086	4	0.387961	[LINLKGLVLR]	MCM4	325	334	K5	329	[VGDGMKIR]	MCM7	444	451	K6	449
102	1109.56	3	-0.169714	[YFLYFKPLSQNBAR]	MCM7	200	213	K6	205	[YMAMLQKVANR]	MCM7	63	73	K7	69
102	875.434	3	0.129216	[LFASABSDQNVEK]	CTF4	869	881	S4	872	[SKLLEENK]	CTF4	784	791	K2	785
102	1095.95	3	2.16205	[IDMNLVQTGKSVIQR]	MCM4	845	859	K10	854	[KGILLQLFGGTNK]	MCM4	538	550	K1	538
101	595.007	3	-0.40273	[NINKLSK]	MCM3	349	355	K4	352	[SPQKSPK]	MCM3	761	767	K4	764
101	682.741	3	-2.59067	[MLSLLFKK]	CDC45	44	51	K7	50	[KVELLNR]	CDC45	488	494	K1	488
101	680.744	3	-0.00591113	[ALTAAVKISER]	CTF4	894	904	K7	900	[AILNKK]	CTF4	792	797	K5	796
101	608.576	4	-0.305645	[LSFKGSFGAHALSPR]	MCM3	155	169	K4	158	[STGVAAR]	MCM3	333	339	S1	333
101	593.663	3	-0.679099	[KQILDHQK]	MRC1	482	489	K1	482	[SKDPK]	MRC1	462	466	S1	462
101	805.794	3	-0.156771	[LLEENKAILNK]	CTF4	786	796	K6	791	[MPVFVKSK]	CTF4	778	785	K6	783
101	1401.72	3	1.20943	[YDDLKSPGDNIDFQTTILSR]	MCM5	530	549	Y1	530	[FSQLALDKALYALEK]	MCM5	743	757	K8	750
100	593.664	3	0.355187	[KQILDHQK]	MRC1	482	489	K1	482	[SKDPK]	MRC1	462	466	S1	462
100	617.023	3	0.16516	[SYKTVGSSK]	MRC1	1033	1041	K3	1035	[LIAPKR]	MRC1	1053	1058	K5	1057
100	1146.6	4	-1.41078	[FSAFQEBKIQELSQQVPVGHIPR]	MCM7	307	329	K8	314	[GISKTTEGLNSGVTGLR]	MCM6	425	441	S3	427
100	956.192	3	-0.333717	[LQQEDKVIVLGEGVR]	MCM4	910	924	K6	915	[KLQEDLSR]	MCM4	860	867	K1	860
100	989.529	3	-1.21847	[SKEDESPTTKIFTIIK]	MCM7	734	749	T8	741	[KMLQETGK]	MCM7	750	757	K1	750
100	708.136	4	-0.774844	[ALYALEKHETIQLR]	MCM5	751	764	T10	760	[FEQELKR]	MCM5	714	720	K6	719
99	759.426	3	1.06916	[NILKEVSNLR]	PSF1	39	48	K4	42	[KNTEYLK]	PSF1	49	55	K1	49
99	1196.29	3	1.09933	[LFASABSDQNVEKALSLAHELK]	CTF4	869	890	K13	881	[SKLLEENK]	CTF4	784	791	S1	784
99	928.149	3	0.757366	[SFKNFILEFR]	MCM5	30	39	K3	32	[IQYEKTHPDR]	PSF2	102	111	K5	106
98	687.019	3	0.101975	[KLQEDLSR]	MCM4	860	867	K1	860	[VDEKNDR]	MCM4	712	718	K4	715
98	1067.53	3	0.019709	[EMDSKFSFGQATPR]	MCM7	674	687	K5	678	[TGKIDMNLVQTGK]	MCM4	842	854	T11	852
98	989.531	3	0.836661	[SKEDESPTTKIFTIIK]	MCM7	734	749	T8	741	[KMLQETGK]	MCM7	750	757	K1	750									1032	MRC1	1022
98	1102.26	3	0.0854309	[KQLLINELESTER]	MCM5	631	643	K1	631	[NTLSYENIVKTVR]	MCM7	758	770	K10	767
98	1580.7	3	1.91867	[KYNFEDEEDFIDDDDGAGYISGK]	CTF4	425	447	K1	425	[KDANLDYYNFNPMGIK]	CTF4	670	685	Y7	676
97	697.03	3	-0.248191	[SKEDESPTTK]	MCM7	734	743	T8	741	[KSPITAR]	MCM3	694	700	K1	694
97	679.007	3	1.07461	[VDDVTGEKVR]	MCM6	103	112	K8	110	[SSASASGR]	MCM4	96	103	S6	101
97	956.193	3	0.852602	[LQQEDKVIVLGEGVR]	MCM4	910	924	K6	915	[KLQEDLSR]	MCM4	860	867	S7	866
97	734.597	5	-3.34692	[VHKTHSFPISLANTGK]	CTF4	458	473	K3	460	[VHKTHSFPISLANTGK]	CTF4	458	473	K3	460
97	682.742	3	-1.25573	[MLSLLFKK]	CDC45	44	51	K7	50	[KVELLNR]	CDC45	488	494	K1	488
97	1198.23	3	-1.08115	[SDAAYFKDLDNNASDK]	TOF1	984	999	K7	990	[KYVSQFSDYFLAR]	TOF1	736	748	K1	736
97	647.009	3	-0.00898395	[QLIDKEK]	MRC1	687	693	K5	691	[EKEHEAK]	MRC1	700	706	K2	701
97	556.982	3	-0.677062	[ILKSYK]	MRC1	1030	1035	K3	1032	[FKEGNK]	MRC1	1021	1026	K2	1022
97	780.129	3	0.717666	[ALTAAVKISER]	CTF4	894	904	K7	900	[AELPSLVKK]	CTF4	905	913	K8	912
97	575.359	3	1.66632	[LIKHLR]	CDC45	518	523	K3	520	[TKIYPK]	MCM2	772	777	T1	772
97	548.679	3	1.76423	[ILKSYK]	MRC1	1030	1035	K3	1032	[LIAPKR]	MRC1	1053	1058	K5	1057
97	759.424	3	-1.15363	[NILKEVSNLR]	PSF1	39	48	K4	42	[KNTEYLK]	PSF1	49	55	K1	49
97	928.149	3	0.549681	[SFKNFILEFR]	MCM5	30	39	K3	32	[IQYEKTHPDR]	PSF2	102	111	K5	106
97	1011.85	3	1.16336	[KDANLDYYNFNPMGIK]	CTF4	670	685	K1	670	[MPVFVKSK]	CTF4	778	785	K6	783
96	1072.93	3	-1.60465	[VHKTHSFPISLANTGK]	CTF4	458	473	K3	460	[LLEENKAILNK]	CTF4	786	796	K6	791
96	1217.28	3	-0.898386	[SBIELTHSVLKVLEQYSDDK]	TOF1	590	609	K11	600	[SKIDNSADIK]	TOF1	490	499	S1	490
96	950.84	3	2.09376	[SITTSTSPEQTER]	MCM6	249	261	S1	249	[FLPFLQKGLR]	MCM6	177	186	K7	183
96	765.401	3	2.8756	[NILKEVSNLR]	PSF1	39	48	K4	42	{MYGDLGNK]	PSF1	0	8	{0	0
96	540.324	3	2.33962	[FKEGNK]	MRC1	1021	1026	K2	1022	[TVKILK]	MRC1	1027	1032	K3	1029
95	700.329	3	1.26065	[DYATDPKTGK]	MCM4	835	844	K7	841	[KMGDDSR]	MCM4	779	785	K1	779
95	1389.34	3	-0.849224	[NTEYLKEQQQLGMLDDK]	PSF1	50	66	K6	55	[VAKBQYFVTLLBMER]	PSF1	67	81	K3	69
95	1190.29	3	2.53078	[FSQLALDKALYALEK]	MCM5	743	757	K8	750	[SPGDNIDFQTTILSR]	MCM5	535	549	S1	535
95	1196.29	3	1.17039	[LFASABSDQNVEKALSLAHELK]	CTF4	869	890	K13	881	[SKLLEENK]	CTF4	784	791	S1	784
95	765.401	3	2.77847	[NILKEVSNLR]	PSF1	39	48	S7	45	{MYGDLGNK]	PSF1	0	8	{0	0
94	1094.3	4	0.718144	[GKHIWPEFPLPLPSEMEIR]	CTF4	759	777	K2	760	[KDANLDYYNFNPMGIK]	CTF4	670	685	K1	670
94	729.943	4	-0.898538	[SQILQYVHKITPR]	MCM4	575	587	K9	583	[LINLKGLVLR]	MCM4	325	334	K5	329
94	584.082	4	0.174636	[ALSLAHELKQDR]	CTF4	882	893	K9	890	[KINNIR]	CTF4	913	918	K1	913
94	736.144	4	1.0362	[SLYKTYVDVVHVK]	MCM4	455	467	Y6	460	[BSFADKQVIK]	MCM4	389	398	K6	394
94	1182.96	3	1.88868	[THSFPISLANTGKFR]	CTF4	461	475	T11	473	[THSFPISLANTGKFR]	CTF4	461	475	K13	471
94	553.086	4	1.1637	[LINLKGLVLR]	MCM4	325	334	K5	329	[VGDGMKIR]	MCM7	444	451	K6	449
93	919.738	4	2.43183	[EIDYKDDVLDVILNQR]	MCM7	131	146	Y4	134	[FGGLLSIQTPDKTR]	TOF1	360	373	K12	371
93	1395.75	3	0.496273	[LYEILTNSIAPSIFGNEDIKK]	MCM5	366	386	S12	377	[FVEKVSPIAVYTSGK]	MCM5	428	442	K4	431
93	1102.26	3	-0.689297	[KQLLINELESTER]	MCM5	631	643	K1	631	[NTLSYENIVKTVR]	MCM7	758	770	K10	767
92	570.302	4	-0.358158	[NILKEVSNLR]	PSF1	39	48	S7	45	{MYGDLGNK]	PSF1	0	8	{0	0
92	912.513	3	-1.78789	[GISKTTEGLNSGVTGLR]	MCM6	425	441	S3	427	[VLKSLYK]	MCM4	452	458	K3	454
92	1089.59	3	0.978773	[DNMVLKLVLNFFR]	TOF1	198	210	K6	203	[WFKLVDDQQKR]	TOF1	61	71	K3	63
92	591.334	3	-1.79769	[STVEGIKLR]	MCM6	558	566	K7	564	[SKDPK]	MRC1	462	466	S1	462
92	738.023	3	-0.650206	[SAIKDYATDPK]	MCM4	831	841	K4	834	[KMGDDSR]	MCM4	779	785	K1	779
92	565.98	3	-2.04506	[EKEHEAK]	MRC1	700	706	K2	701	[IKELK]	MRC1	707	711	K2	708
92	854.153	3	-0.140483	[ALSLAHELKQDR]	CTF4	882	893	K9	890	[AELPSLVKK]	CTF4	905	913	K8	912
92	729.943	4	-0.0754024	[SQILQYVHKITPR]	MCM4	575	587	K9	583	[LINLKGLVLR]	MCM4	325	334	K5	329
91	556.982	3	-0.845913	[ILKSYK]	MRC1	1030	1035	K3	1032	[FKEGNK]	MRC1	1021	1026	K2	1022
91	633.363	3	-2.07814	[GLKLEDMAK]	MRC1	496	504	K3	498	[LVKNPK]	MRC1	839	844	K3	841
91	970.857	3	-1.99689	[FGGLLSIQTPDKTR]	TOF1	360	373	K12	371	[LLQKEHQMR]	TOF1	338	346	K4	341
91	1067.53	3	-2.20469	[EMDSKFSFGQATPR]	MCM7	674	687	K5	678	[TGKIDMNLVQTGK]	MCM4	842	854	T11	852
91	984.323	5	2.36187	[TAIHEVMEQQTISISKAGINTTLNAR]	MCM7	535	560	K16	550	[SVYTSGKASSAAGLTAAVVR]	MCM6	595	614	S5	599
91	901.487	4	-1.3734	[SVYTSGKASSAAGLTAAVVR]	MCM6	595	614	Y3	597	[SQFLKYVVGFAPR]	MCM6	582	594	K5	586
91	817.114	3	-0.610335	[KFNISEGDITK]	TOF1	622	632	K1	622	[TLVIEGKSR]	TOF1	610	618	K7	616
91	1037.56	3	1.29347	[DNMVLKLVLNFFR]	TOF1	198	210	K6	203	[WFKLVDDQQK]	TOF1	61	70	K3	63
91	917.866	3	-1.20774	[FNPLLQAGAKLAK]	MCM3	625	637	K10	634	[NILKEVSNLR]	PSF1	39	48	K4	42
91	919.738	4	1.76214	[EIDYKDDVLDVILNQR]	MCM7	131	146	Y4	134	[FGGLLSIQTPDKTR]	TOF1	360	373	K12	371
90	708.137	4	-0.44124	[ALYALEKHETIQLR]	MCM5	751	764	T10	760	[FEQELKR]	MCM5	714	720	K6	719
90	1150.87	3	0.397251	[GVBLIDEFDKMNDQDR]	MCM2	602	617	K10	611	[BSIIAAANPNGGR]	MCM2	644	656	S2	645
90	844.469	3	-2.34684	[FLPFLQKGLR]	MCM6	177	186	K7	183	[VDDVTGEKVR]	MCM6	103	112	K8	110
90	631.135	4	-1.58541	[TYVDVVHVKK]	MCM4	459	468	K9	467	[LINLKGLVLR]	MCM4	325	334	K5	329
90	1037.56	3	1.61071	[DNMVLKLVLNFFR]	TOF1	198	210	K6	203	[WFKLVDDQQK]	TOF1	61	70	K3	63
90	649.68	3	-1.69515	[EKADESLPK]	MRC1	617	625	K2	618	[KSHHVK]	MRC1	594	599	K1	594
90	759.425	3	0.389037	[NILKEVSNLR]	PSF1	39	48	K4	42	[KNTEYLK]	PSF1	49	55	K1	49
90	802.113	3	0.48367	[FLPFLQKGLR]	MCM6	177	186	K7	183	[KVDDVTGEK]	MCM6	102	110	T6	107
90	707.909	4	1.97269	[DPKVDHNVLLNTLR]	MRC1	464	477	K3	466	[ATILNLKAR]	MRC1	439	447	K7	445
89	811.41	3	0.607796	[EMVKDEHIYDK]	MCM6	518	528	K4	521	[KIAEVDR]	MCM6	919	925	K1	919
89	522.684	3	0.646166	[TVKILK]	MRC1	1027	1032	K3	1029	[KLIAPK]	MRC1	1052	1057	K1	1052
89	608.338	3	-0.817251	[EKEHEAK]	MRC1	700	706	K2	701	[LQLKQK]	MRC1	694	699	K4	697
89	995.197	3	1.19312	[IBQTVGKTDPVLR]	CSM3	114	126	K7	120	[IGSKYSLQFMK]	TOF1	579	589	S3	581
89	1225.98	3	1.04996	[EIDYKDDVLDVILNQR]	MCM7	131	146	Y4	134	[FGGLLSIQTPDKTR]	TOF1	360	373	K12	371
88	684.052	3	0.0787117	[KQILDHQK]	MRC1	482	489	K1	482	[LSKQNQK]	MRC1	448	454	K3	450
88	591.648	3	0.10292	[YVEKTAHR]	MCM2	555	562	K4	558	[SKDPK]	MRC1	462	466	S1	462
88	677	3	-0.372773	[SHESYKDTK]	PSF3	180	188	Y5	184	[WMFKK}	PSF3	190	195	K4	193
88	759.426	3	0.534982	[NILKEVSNLR]	PSF1	39	48	K4	42	[KNTEYLK]	PSF1	49	55	K1	49
88	783.418	3	-2.07557	[VPLLSSYANNLKR]	MRC1	383	395	K12	394	[EIDSSK]	MRC1	396	401	S4	399
88	1011.84	3	-2.15321	[KDANLDYYNFNPMGIK]	CTF4	670	685	K1	670	[MPVFVKSK]	CTF4	778	785	K6	783
88	680.735	3	-1.24662	[ATILNLKAR]	MRC1	439	447	K7	445	[LSKQNQK]	MRC1	448	454	K3	450
88	1040.92	3	0.367467	[LTVSGSQALVDEKIALQK]	TOF1	374	391	K13	386	[NVIKHTSAR]	TOF1	348	356	K4	351
88	765.401	3	3.44501	[NILKEVSNLR]	PSF1	39	48	S7	45	{MYGDLGNK]	PSF1	0	8	{0	0
88	1395.75	3	1.13706	[LYEILTNSIAPSIFGNEDIKK]	MCM5	366	386	S12	377	[FVEKVSPIAVYTSGK]	MCM5	428	442	K4	431
87	538.982	3	-0.656257	[FKEGNK]	MRC1	1021	1026	K2	1022	[LIAPKR]	MRC1	1053	1058	K5	1057
87	817.114	3	-0.684012	[KFNISEGDITK]	TOF1	622	632	K1	622	[TLVIEGKSR]	TOF1	610	618	K7	616
87	1118.26	3	1.04363	[ELKSFLLEYTDETGR]	MCM2	210	224	S4	213	[RLEIGDDAKLVK]	MRC1	830	841	K9	838
87	1483.36	3	-0.566984	[YDDLKSPGDNIDFQTTILSR]	MCM5	530	549	Y1	530	[GVBLIDEFDKMNDQDR]	MCM2	602	617	K10	611
87	420.494	4	-2.91901	[KTEGSHR]	MRC1	1059	1065	S5	1063	[KLIAPK]	MRC1	1052	1057	K1	1052
87	742.4	4	1.29295	[SKEDESPTTKIFTIIK]	MCM7	734	749	T8	741	[KMLQETGK]	MCM7	750	757	K1	750
87	482.606	3	-2.26076	[SDEKR]	MCM4	786	790	K4	789	[KLSLR]	MCM6	692	696	K1	692
87	696.364	4	0.739813	[SFKNFILEFR]	MCM5	30	39	K3	32	[IQYEKTHPDR]	PSF2	102	111	K5	106
87	1099.26	3	0.496597	[FDLVYLVLDKVDEK]	MCM4	702	715	K10	711	[TGKIDMNLVQTGK]	MCM4	842	854	T1	842
86	747.857	4	0.538146	[KAPEQNHNNGKDR]	MRC1	71	83	K11	81	[SEVKDNSYSEK]	MRC1	106	116	K4	109
86	586.004	3	0.69876	[LSKTVNK]	MCM3	717	723	T4	720	[SPQKSPK]	MCM3	761	767	K4	764
86	1102.26	3	0.0853704	[KQLLINELESTER]	MCM5	631	643	K1	631	[NTLSYENIVKTVR]	MCM7	758	770	K10	767
86	1025.2	3	-2.59772	[AIKVVVDSFVDAQK]	MCM2	837	850	K3	839	[LHQMDMDKVSR]	MCM2	778	788	K8	785
86	765.397	3	-2.05448	[NILKEVSNLR]	PSF1	39	48	S7	45	{MYGDLGNK]	PSF1	0	8	{0	0
86	677	3	-0.126822	[SHESYKDTK]	PSF3	180	188	Y5	184	[WMFKK}	PSF3	190	195	K4	193
86	470.024	4	0.197691	[TDINDKFK]	MRC1	1015	1022	K6	1020	[TVKILK]	MRC1	1027	1032	K3	1029
85	964.855	3	-2.93697	[VHKTHSFPISLANTGK]	CTF4	458	473	K3	460	[SKLLEENK]	CTF4	784	791	S1	784
85	776.105	3	-2.46991	[TVGSSKASITYMGK]	MRC1	1036	1049	K6	1041	[TVKILK]	MRC1	1027	1032	K3	1029
85	1225.98	3	1.83242	[EIDYKDDVLDVILNQR]	MCM7	131	146	Y4	134	[FGGLLSIQTPDKTR]	TOF1	360	373	K12	371
85	596.319	3	-3.48524	[LVDDQQKR]	TOF1	64	71	K7	70	[KSMPK]	TOF1	226	230	K1	226
85	649.682	3	0.303955	[EKADESLPK]	MRC1	617	625	K2	618	[KSHHVK]	MRC1	594	599	K1	594
85	538.982	3	-0.862625	[FKEGNK]	MRC1	1021	1026	K2	1022	[LIAPKR]	MRC1	1053	1058	K5	1057
85	780.129	3	0.570145	[ALTAAVKISER]	CTF4	894	904	K7	900	[AELPSLVKK]	CTF4	905	913	S5	909
85	528.335	3	0.619176	[LQLKQK]	MRC1	694	699	K4	697	[IKELK]	MRC1	707	711	K2	708
84	1001.22	3	-1.6437	[ELGIIFDKNLDR]	CDC45	387	398	K8	394	[LYPLLQDEVKR]	CDC45	291	301	K10	300
84	800.9	4	1.54094	[EMDSKFSFGQATPR]	MCM7	674	687	K5	678	[TGKIDMNLVQTGK]	MCM4	842	854	T11	852
84	631.137	4	1.5246	[TYVDVVHVKK]	MCM4	459	468	K9	467	[LINLKGLVLR]	MCM4	325	334	K5	329
83	540.637	3	1.22926	[LKBAPR]	MCM5	608	613	K2	609	[EIYKK]	PSF3	175	179	K4	178
83	663.332	3	0.832553	{MYGDLGNK]	PSF1	0	8	{0	0	[KNTEYLK]	PSF1	49	55	K1	49
83	797.411	4	0.356698	[VHKTHSFPISLANTGK]	CTF4	458	473	T4	461	[KPHNEHSYSR]	CTF4	448	457	K1	448
83	800.897	4	-2.20466	[EMDSKFSFGQATPR]	MCM7	674	687	K5	678	[TGKIDMNLVQTGK]	MCM4	842	854	T11	852
83	811.635	4	1.83162	[ESLYQETNKSKEDESPTTK]	MCM7	725	743	T17	741	[NDDNTKK]	MCM3	688	694	K6	693
83	1094.3	4	1.00037	[GKHIWPEFPLPLPSEMEIR]	CTF4	759	777	K2	760	[KDANLDYYNFNPMGIK]	CTF4	670	685	K1	670
82	806.138	4	-3.42283	[EMDSKFSFGQATPR]	MCM7	674	687	K5	678	[VSKESLYQETNK]	MCM7	722	733	S2	723
82	490.63	3	-3.56154	[LIAPKR]	MRC1	1053	1058	K5	1057	[TKSNK]	MRC1	1081	1085	K2	1082
82	618.364	3	1.11852	[SYKTVGSSK]	MRC1	1033	1041	K3	1035	[TVKILK]	MRC1	1027	1032	T1	1027
82	575.358	3	0.710469	[LIKHLR]	CDC45	518	523	K3	520	[TKIYPK]	MCM2	772	777	T1	772
82	688.075	3	0.635755	[mLSLLFKK]	CDC45	44	51	K7	50	[KVELLNR]	CDC45	488	494	K1	488
82	841.179	3	0.225483	[TYVDVVHVKK]	MCM4	459	468	K9	467	[LINLKGLVLR]	MCM4	325	334	K5	329
82	546.589	3	-1.66308	[KMGDDSR]	MCM4	779	785	K1	779	[SDEKR]	MCM4	786	790	K4	789
82	928.15	3	1.65174	[SFKNFILEFR]	MCM5	30	39	K3	32	[IQYEKTHPDR]	PSF2	102	111	K5	106
81	570.543	4	0.259645	[DYATDPKTGK]	MCM4	835	844	K7	841	[KLQEDLSR]	MCM4	860	867	K1	860
81	764.178	4	1.12434	[SKDPKVDHNVLLNTLR]	MRC1	462	477	T14	475	[KQILDHQK]	MRC1	482	489	K1	482
81	804.948	4	-1.61204	[VHKTHSFPISLANTGK]	CTF4	458	473	K3	460	[LLEENKAILNK]	CTF4	786	796	K6	791
81	759.426	3	0.650096	[NILKEVSNLR]	PSF1	39	48	K4	42	[KNTEYLK]	PSF1	49	55	K1	49
81	841.179	3	0.325942	[TYVDVVHVKK]	MCM4	459	468	K9	467	[LINLKGLVLR]	MCM4	325	334	K5	329
81	1395.75	3	0.979456	[LYEILTNSIAPSIFGNEDIKK]	MCM5	366	386	S12	377	[FVEKVSPIAVYTSGK]	MCM5	428	442	K4	431
81	977.871	3	0.639238	{MYGDLGNKLVLEAK]	PSF1	0	14	K8	8	[NILKEVSNLR]	PSF1	39	48	K4	42
80	540.635	3	-1.58269	[LKBAPR]	MCM5	608	613	K2	609	[EIYKK]	PSF3	175	179	K4	178
80	585.666	3	1.62942	[TKQLYAR]	PSF1	16	22	Y5	20	[EIYKK]	PSF3	175	179	K4	178
80	540.636	3	-0.698509	[LKBAPR]	MCM5	608	613	K2	609	[EIYKK]	PSF3	175	179	K4	178
80	765.4	3	2.00035	[NILKEVSNLR]	PSF1	39	48	K4	42	{mYGDLGNK]	PSF1	0	8	{0	0
80	652.714	3	-2.34441	[TFKPILTK]	MCM6	760	767	K3	762	[YIKYAR]	MCM6	754	759	K3	756
80	1203.31	3	-1.59875	[VHKTHSFPISLANTGK]	CTF4	458	473	T4	461	[THSFPISLANTGKFR]	CTF4	461	475	K13	473
80	928.146	3	-2.55662	[SFKNFILEFR]	MCM5	30	39	K3	32	[IQYEKTHPDR]	PSF2	102	111	K5	106
80	1133.37	4	1.70853	[SVLHEVMEQQTISIAKAGIITTLNAR]	MCM4	643	668	K16	658	[SQFLKYVVGFAPR]	MCM6	582	594	K5	586
80	715.76	3	0.245005	[STVEGIKLR]	MCM6	558	566	K7	564	[TFKPILTK]	MCM6	760	767	K3	762
80	759.426	3	1.12537	[NILKEVSNLR]	PSF1	39	48	K4	42	[KNTEYLK]	PSF1	49	55	K1	49
80	1139.62	3	1.15365	[ALYALEKHETIQLR]	MCM5	751	764	K7	757	[NTLSYENIVKTVR]	MCM7	758	770	K10	767
80	1051.55	4	3.19656	[YDDLKSPGDNIDFQTTILSR]	MCM5	530	549	Y1	530	[FSQLALDKALYALEK]	MCM5	743	757	K8	750
79	660.378	3	-0.575119	[LLQKEHQMR]	TOF1	338	346	K4	341	[KNVIK]	TOF1	347	351	K1	347
79	470.024	4	-0.649863	[TDINDKFK]	MRC1	1015	1022	K6	1020	[TVKILK]	MRC1	1027	1032	K3	1029
79	540.324	3	2.41489	[FKEGNK]	MRC1	1021	1026	K2	1022	[TVKILK]	MRC1	1027	1032	K3	1029
79	898.926	4	-1.08113	[SDAAYFKDLDNNASDK]	TOF1	984	999	K7	990	[KYVSQFSDYFLAR]	TOF1	736	748	K1	736
79	553.086	4	-0.409388	[LINLKGLVLR]	MCM4	325	334	K5	329	[VGDGMKIR]	MCM7	444	451	K6	449
79	1099.24	3	1.9037	[DNMVLKLVLNFFR]	TOF1	198	210	K6	203	[EIQSELASEDSKR]	MRC1	293	305	S8	300
79	630.04	3	0.329113	[KPQKPIPTK]	MRC1	315	323	K4	318	[KFFSK]	MRC1	324	328	K1	324
79	663.876	4	0.188887	[ALYALEKHETIQLR]	MCM5	751	764	K7	757	[KSPITAR]	MCM3	694	700	K1	694
78	764.176	4	-1.11019	[SKDPKVDHNVLLNTLR]	MRC1	462	477	K5	466	[KQILDHQK]	MRC1	482	489	K1	482
78	1023.86	3	-0.766495	[FGGLLSIQTPDKTR]	TOF1	360	373	K12	371	[NDIHTSDLSSPR]	MCM4	136	147	T5	140
78	943.847	3	0.33923	[ALYALEKHETIQLR]	MCM5	751	764	K7	757	[FEQELKR]	MCM5	714	720	K6	719
78	759.425	3	0.412132	[NILKEVSNLR]	PSF1	39	48	K4	42	[KNTEYLK]	PSF1	49	55	K1	49
78	941.725	4	0.267968	[TSEVRPELYKASFTBDMBR]	MCM6	297	315	T1	297	[FLPFLQKGLR]	MCM6	177	186	K7	183
78	1081.9	3	-0.478313	[THSFPISLANTGKFR]	CTF4	461	475	K13	473	[THSFPISLANTGK]	CTF4	461	473	S7	467
77	1036.03	4	-0.095501	[YDDLKSPGDNIDFQTTILSR]	MCM5	530	549	S19	548	[VVVDSFVDAQKVSVR]	MCM2	840	854	K11	850
77	797.411	4	1.3697	[VHKTHSFPISLANTGK]	CTF4	458	473	T4	461	[KPHNEHSYSR]	CTF4	448	457	K1	448
77	902.734	4	0.551643	[VHKTHSFPISLANTGK]	CTF4	458	473	T4	461	[THSFPISLANTGKFR]	CTF4	461	475	K13	473
77	727.369	5	0.828662	[SKEDESPTTKIFTIIK]	MCM7	734	749	K10	743	[EMDSKFSFGQATPR]	MCM7	674	687	S4	677
77	1395.75	3	-1.27893	[LYEILTNSIAPSIFGNEDIKK]	MCM5	366	386	S12	377	[FVEKVSPIAVYTSGK]	MCM5	428	442	K4	431
76	715.758	3	-1.60619	[STVEGIKLR]	MCM6	558	566	K7	564	[TFKPILTK]	MCM6	760	767	K3	762
76	897.466	4	-0.194149	[LFASABSDQNVEKALSLAHELK]	CTF4	869	890	K13	881	[SKLLEENK]	CTF4	784	791	S1	784
76	977.868	3	-2.23701	{MYGDLGNKLVLEAK]	PSF1	0	14	K8	8	[NILKEVSNLR]	PSF1	39	48	K4	42
76	913.213	4	0.823874	[SBIELTHSVLKVLEQYSDDK]	TOF1	590	609	K11	600	[SKIDNSADIK]	TOF1	490	499	S1	490
76	1168.13	4	-0.0567575	[SAYDLKNWTVTHAGMIAFNELLNLVSR]	TOF1	519	545	S26	544	[IQLLSNLPKIGSK]	TOF1	570	582	K9	578
76	427.497	4	0.000381	[KTEGSHR]	MRC1	1059	1065	S5	1063	[LIAPKR]	MRC1	1053	1058	K5	1057
76	760.396	3	1.87425	[ASITYMGKTR]	MRC1	1042	1051	K8	1049	[SYKTVGSSK]	MRC1	1033	1041	K3	1035
76	1203.31	3	0.582131	[VHKTHSFPISLANTGK]	CTF4	458	473	K3	460	[THSFPISLANTGKFR]	CTF4	461	475	S7	467
76	1067.53	3	1.42738	[EMDSKFSFGQATPR]	MCM7	674	687	K5	678	[TGKIDMNLVQTGK]	MCM4	842	854	T11	852
76	1001.22	3	-1.60697	[ELGIIFDKNLDR]	CDC45	387	398	K8	394	[LYPLLQDEVKR]	CDC45	291	301	K10	300
75	783.764	3	-0.48489	[QNQKLSQRPNK]	MRC1	451	461	K4	454	[YIKYAR]	MCM6	754	759	K3	756
75	786.655	4	-0.903195	[EDESPTTKIFTIIK]	MCM7	736	749	K8	743	[ESLYQETNKSK]	MCM7	725	735	T7	731
75	777.102	3	-2.54026	[VPLLSSYANNLKR]	MRC1	383	395	K12	394	[INEKR]	MRC1	378	382	K4	381
75	625.324	3	-4.59729	[SYKTVGSSK]	MRC1	1033	1041	K3	1035	[FKEGNK]	MRC1	1021	1026	K2	1022
75	687.017	3	-2.02492	[KLQEDLSR]	MCM4	860	867	K1	860	[VDEKNDR]	MCM4	712	718	K4	715
75	747.857	4	0.592684	[KAPEQNHNNGKDR]	MRC1	71	83	K11	81	[SEVKDNSYSEK]	MRC1	106	116	K4	109
75	1196.29	3	0.649663	[LFASABSDQNVEKALSLAHELK]	CTF4	869	890	K13	881	[SKLLEENK]	CTF4	784	791	S1	784
75	1248.67	3	1.63822	[FSAFQEBKIQELSQQVPVGHIPR]	MCM7	307	329	S13	319	[VLKSLYK]	MCM4	452	458	K3	454
74	699.744	3	2.78402	[ATILNLKAR]	MRC1	439	447	K7	445	[LHKMFAR]	CDC45	359	365	K3	361
74	964.856	3	-1.70916	[VHKTHSFPISLANTGK]	CTF4	458	473	S10	467	[SKLLEENK]	CTF4	784	791	K2	785
74	794.778	3	-2.13778	[SQILQYVHKITPR]	MCM4	575	587	K9	583	[VSDKR]	MCM4	469	473	K4	472
74	590.004	3	0.333603	[ILFNKAK]	PSF2	125	131	K5	129	[WMFKK}	PSF3	190	195	K4	193
74	637.381	3	-2.3189	[EVIETKGLK]	MRC1	490	498	T5	494	[LVKNPK]	MRC1	839	844	K3	841
74	1193.26	3	1.74577	[SDAAYFKDLDNNASDK]	TOF1	984	999	K7	990	[DNMVLKLVLNFFR]	TOF1	198	210	K6	203
74	777.105	3	0.345499	[VPLLSSYANNLKR]	MRC1	383	395	K12	394	[INEKR]	MRC1	378	382	K4	381
74	1008.17	3	2.60075	[LGDDBLABLKDLK]	TOF1	47	59	K10	56	[WFKLVDDQQK]	TOF1	61	70	K3	63
74	913.214	4	2.0325	[SBIELTHSVLKVLEQYSDDK]	TOF1	590	609	K11	600	[SKIDNSADIK]	TOF1	490	499	S1	490
73	642.995	3	1.32607	[KDDAQGFSR]	MCM6	782	790	K1	782	[YKELR]	MCM6	777	781	K2	778
73	897.139	3	0.78594	[EIQSELASEDSKR]	MRC1	293	305	S8	300	[TLVIEGKSR]	TOF1	610	618	K7	616
73	1048.54	3	-0.903223	[EDESPTTKIFTIIK]	MCM7	736	749	K8	743	[ESLYQETNKSK]	MCM7	725	735	T7	731
73	1193.99	3	-0.761715	[IDMNLVQTGKSVIQR]	MCM4	845	859	K10	854	[LQQEDKVIVLGEGVR]	MCM4	910	924	K6	915
73	574.664	3	-1.78553	[EGNKTVK]	MRC1	1023	1029	K4	1026	[ILKSYK]	MRC1	1030	1035	K3	1032
73	913.214	4	1.98424	[SBIELTHSVLKVLEQYSDDK]	TOF1	590	609	K11	600	[SKIDNSADIK]	TOF1	490	499	S1	490
73	1168.13	4	-0.769277	[SAYDLKNWTVTHAGMIAFNELLNLVSR]	TOF1	519	545	S26	544	[IQLLSNLPKIGSK]	TOF1	570	582	K9	578
73	1037.56	3	0.981103	[DNMVLKLVLNFFR]	TOF1	198	210	K6	203	[WFKLVDDQQK]	TOF1	61	70	K3	63
73	759.425	3	-0.259056	[NILKEVSNLR]	PSF1	39	48	K4	42	[KNTEYLK]	PSF1	49	55	K1	49
73	826.94	4	-1.20445	[VHKTHSFPISLANTGK]	CTF4	458	473	K3	460	[THSFPISLANTGK]	CTF4	461	473	T1	461
73	1123.95	3	1.57791	[SIAPSIYELEDVKK]	MCM4	525	538	K13	537	[SQILQYVHKITPR]	MCM4	575	587	K9	583
72	797.409	4	-1.32407	[VHKTHSFPISLANTGK]	CTF4	458	473	S6	463	[KPHNEHSYSR]	CTF4	448	457	K1	448
72	1081.9	3	-1.74641	[THSFPISLANTGKFR]	CTF4	461	475	K13	473	[THSFPISLANTGK]	CTF4	461	473	S7	467
72	943.22	3	0.575804	[VIISEDFVQKSLSFLK]	MRC1	908	923	K10	917	[LIKHLR]	CDC45	518	523	K3	520
72	642.993	3	-1.45354	[KDDAQGFSR]	MCM6	782	790	K1	782	[YKELR]	MCM6	777	781	K2	778
72	713.735	3	-0.0910718	[IQYEKTHPDR]	PSF2	102	111	K5	106	[VLKGLK]	PSF2	156	161	K3	158
72	1047.04	4	1.91962	[VAWHPKGLHFALPBADDTVK]	CTF4	235	254	K6	240	[GYSLQKTLSTNLSSTK]	CTF4	260	275	K6	265
72	630.04	3	0.773955	[KPQKPIPTK]	MRC1	315	323	K4	318	[KFFSK]	MRC1	324	328	K1	324
72	680.736	3	0.954419	[ATILNLKAR]	MRC1	439	447	K7	445	[LSKQNQK]	MRC1	448	454	S2	449
72	826.941	4	-0.425361	[VHKTHSFPISLANTGK]	CTF4	458	473	K3	460	[THSFPISLANTGK]	CTF4	461	473	T1	461
72	1395.72	3	2.88675	[VAWHPKGLHFALPBADDTVK]	CTF4	235	254	K6	240	[GYSLQKTLSTNLSSTK]	CTF4	260	275	Y2	261
72	1193.99	3	3.55571	[IDMNLVQTGKSVIQR]	MCM4	845	859	K10	854	[LQQEDKVIVLGEGVR]	MCM4	910	924	K6	915
71	617.022	3	-1.0802	[SYKTVGSSK]	MRC1	1033	1041	K3	1035	[LIAPKR]	MRC1	1053	1058	K5	1057
71	614.694	3	-0.802571	[SKLLEENK]	CTF4	784	791	S1	784	[AILNKK]	CTF4	792	797	K5	796
71	778.075	3	-1.04058	[YVKFNBLK]	MCM2	336	343	K3	338	[VNGEKTVYR]	MCM2	375	383	K5	379
71	913.21	4	-2.54398	[SBIELTHSVLKVLEQYSDDK]	TOF1	590	609	K11	600	[SKIDNSADIK]	TOF1	490	499	S1	490
71	711.726	3	-3.84948	[LSLWNENGKK]	CDC45	348	357	K9	356	[TKIYPK]	MCM2	772	777	T1	772
71	652.713	3	-3.16708	[TFKPILTK]	MCM6	760	767	K3	762	[YIKYAR]	MCM6	754	759	K3	756
71	902.732	4	-2.48963	[VHKTHSFPISLANTGK]	CTF4	458	473	K3	460	[THSFPISLANTGKFR]	CTF4	461	475	T11	471
71	1211.61	3	-3.71097	[SKEDESPTTKIFTIIK]	MCM7	734	749	K10	743	[EMDSKFSFGQATPR]	MCM7	674	687	S4	677
71	1008.17	3	-1.30765	[LGDDBLABLKDLK]	TOF1	47	59	K10	56	[WFKLVDDQQK]	TOF1	61	70	K3	63
71	1047.06	4	0.214944	[LYEILTNSIAPSIFGNEDIKK]	MCM5	366	386	S12	377	[FVEKVSPIAVYTSGK]	MCM5	428	442	K4	431
71	659.017	3	0.160154	[EKADESLPKR]	MRC1	617	626	K9	625	[SHHVK]	MRC1	595	599	S1	595
71	504.288	3	0.481087	[TTTYKK]	MRC1	17	22	K5	21	[LEGKK]	MRC1	67	71	K4	70
71	1196.29	3	1.63328	[LFASABSDQNVEKALSLAHELK]	CTF4	869	890	K13	881	[SKLLEENK]	CTF4	784	791	S1	784
70	580.332	3	-0.193286	[KSPITAR]	MCM3	694	700	K1	694	[SPQKSPK]	MCM3	761	767	K4	764
70	567.32	3	0.437896	[LSKQNQK]	MRC1	448	454	K3	450	[INEKR]	MRC1	378	382	K4	381
70	715.76	3	-0.0660571	[STVEGIKLR]	MCM6	558	566	K7	564	[TFKPILTK]	MCM6	760	767	K3	762
70	778.075	3	-0.795083	[YVKFNBLK]	MCM2	336	343	K3	338	[VNGEKTVYR]	MCM2	375	383	K5	379
70	1395.75	3	-0.631152	[LYEILTNSIAPSIFGNEDIKK]	MCM5	366	386	S12	377	[FVEKVSPIAVYTSGK]	MCM5	428	442	K4	431
70	919.741	4	4.73889	[EIDYKDDVLDVILNQR]	MCM7	131	146	Y4	134	[FGGLLSIQTPDKTR]	TOF1	360	373	K12	371
70	913.214	4	2.0441	[SBIELTHSVLKVLEQYSDDK]	TOF1	590	609	K11	600	[SKIDNSADIK]	TOF1	490	499	S1	490
70	708.137	4	0.0620952	[ALYALEKHETIQLR]	MCM5	751	764	K7	757	[FEQELKR]	MCM5	714	720	K6	719
70	532.019	3	0.248632	[TVKILK]	MRC1	1027	1032	K3	1029	[LIAPKR]	MRC1	1053	1058	K5	1057
69	642.995	3	2.2579	[KDDAQGFSR]	MCM6	782	790	K1	782	[YKELR]	MCM6	777	781	K2	778
69	751.054	3	0.490243	[LEEMEKEIYK]	PSF3	169	178	Y9	177	[LKBAPR]	MCM5	608	613	K2	609
69	1123.95	3	-1.75654	[SIAPSIYELEDVKK]	MCM4	525	538	Y7	531	[SQILQYVHKITPR]	MCM4	575	587	K9	583
69	1066.87	3	-2.27207	[KYVSQFSDYFLAR]	TOF1	736	748	K1	736	[FRELEDDSIKK]	TOF1	682	692	K10	691
69	590.004	3	0.100877	[ILFNKAK]	PSF2	125	131	K5	129	[WMFKK}	PSF3	190	195	K4	193
69	682.744	3	0.864806	[MLSLLFKK]	CDC45	44	51	K7	50	[KVELLNR]	CDC45	488	494	K1	488
69	632.569	4	-0.791614	[AKDDFHDPIHELR]	PSF2	130	142	K2	131	[WMFKK}	PSF3	190	195	K4	193
69	897.467	4	1.34923	[LFASABSDQNVEKALSLAHELK]	CTF4	869	890	K13	881	[SKLLEENK]	CTF4	784	791	S1	784
68	664.666	3	0.76452	[KLQEDLSR]	MCM4	860	867	K1	860	[KMGDDSR]	MCM4	779	785	K1	779
68	897.139	3	0.440451	[EIQSELASEDSKR]	MRC1	293	305	S8	300	[TLVIEGKSR]	TOF1	610	618	K7	616
68	854.153	3	-0.832996	[ALSLAHELKQDR]	CTF4	882	893	K9	890	[AELPSLVKK]	CTF4	905	913	K8	912
68	1196.28	3	-2.54065	[LFASABSDQNVEKALSLAHELK]	CTF4	869	890	K13	881	[SKLLEENK]	CTF4	784	791	S1	784
68	1017.55	4	1.91052	[KLSDEPSDIIPLFETAITQVAKR]	MCM5	78	100	K22	99	[SFKNFILEFR]	MCM5	30	39	K3	32
68	614.341	3	-1.97094	[TVNKVDAK]	MCM3	720	727	K4	723	[SPQKSPK]	MCM3	761	767	K4	764
68	715.759	3	-0.839762	[STVEGIKLR]	MCM6	558	566	K7	564	[TFKPILTK]	MCM6	760	767	K3	762
68	895.744	4	0.8371	[IDMNLVQTGKSVIQR]	MCM4	845	859	S11	855	[LQQEDKVIVLGEGVR]	MCM4	910	924	K6	915
68	794.781	3	0.871467	[SQILQYVHKITPR]	MCM4	575	587	K9	583	[VSDKR]	MCM4	469	473	K4	472
68	733.656	4	1.27561	{MYGDLGNKLVLEAK]	PSF1	0	14	K8	8	[NILKEVSNLR]	PSF1	39	48	K4	42
67	889.129	3	2.14614	[FRELEDDSIKK]	TOF1	682	692	K10	691	[SKIDNSADIK]	TOF1	490	499	S1	490
67	649.682	3	0.315629	[EKADESLPK]	MRC1	617	625	K2	618	[KSHHVK]	MRC1	594	599	K1	594
67	657.334	3	-0.0720259	[SHESYKDTK]	PSF3	180	188	S4	183	[EIYKK]	PSF3	175	179	K4	178
67	736.142	4	-1.34633	[SLYKTYVDVVHVK]	MCM4	455	467	T5	459	[BSFADKQVIK]	MCM4	389	398	K6	394
67	977.87	3	-0.329721	{MYGDLGNKLVLEAK]	PSF1	0	14	K8	8	[NILKEVSNLR]	PSF1	39	48	K4	42
67	884.667	4	-0.714344	[TSEVRPELYKASFTBDMBR]	MCM6	297	315	K10	306	[KVDDVTGEK]	MCM6	102	110	K1	102
67	977.871	3	0.23158	{MYGDLGNKLVLEAK]	PSF1	0	14	K8	8	[NILKEVSNLR]	PSF1	39	48	K4	42
67	1395.72	3	2.30564	[VAWHPKGLHFALPBADDTVK]	CTF4	235	254	K6	240	[GYSLQKTLSTNLSSTK]	CTF4	260	275	Y2	261
66	1134.52	3	0.192231	[SNNYEDFETDKELSR]	MRC1	924	938	S14	937	[LHQMDMDKVSR]	MCM2	778	788	K8	785
66	574.664	3	-1.78553	[EGNKTVK]	MRC1	1023	1029	K4	1026	[ILKSYK]	MRC1	1030	1035	K3	1032
66	634.049	3	-2.25214	[KVELLNR]	CDC45	488	494	K1	488	[ILFNKAK]	PSF2	125	131	K5	129
66	777.103	3	-1.96854	[VPLLSSYANNLKR]	MRC1	383	395	K12	394	[INEKR]	MRC1	378	382	K4	381
66	1395.72	3	-0.93719	[VAWHPKGLHFALPBADDTVK]	CTF4	235	254	K6	240	[GYSLQKTLSTNLSSTK]	CTF4	260	275	S14	273
66	1193.99	3	-0.794397	[IDMNLVQTGKSVIQR]	MCM4	845	859	S11	855	[LQQEDKVIVLGEGVR]	MCM4	910	924	K6	915
66	1201.65	3	-0.595326	[SVYTSGKASSAAGLTAAVVR]	MCM6	595	614	S9	603	[SQFLKYVVGFAPR]	MCM6	582	594	K5	586
66	810.388	3	-0.28116	[EMDSKFSFGQATPR]	MCM7	674	687	T12	685	[QDSKR]	MCM7	669	673	K4	672
66	567.32	3	-0.326322	[LSKQNQK]	MRC1	448	454	K3	450	[INEKR]	MRC1	378	382	K4	381
66	913.212	4	0.230342	[SBIELTHSVLKVLEQYSDDK]	TOF1	590	609	K11	600	[SKIDNSADIK]	TOF1	490	499	S1	490
66	913.212	4	0.213665	[SBIELTHSVLKVLEQYSDDK]	TOF1	590	609	K11	600	[SKIDNSADIK]	TOF1	490	499	S1	490
66	556.982	3	-0.275709	[ILKSYK]	MRC1	1030	1035	K3	1032	[FKEGNK]	MRC1	1021	1026	K2	1022
66	948.85	3	-0.29479	[FVEKVSPIAVYTSGK]	MCM5	428	442	K4	431	[NVNGKHSIR]	MCM2	526	534	S7	532
66	1008.17	3	1.96432	[LGDDBLABLKDLK]	TOF1	47	59	K10	56	[WFKLVDDQQK]	TOF1	61	70	K3	63
65	608.339	3	-0.575326	[EKEHEAK]	MRC1	700	706	K2	701	[LQLKQK]	MRC1	694	699	K4	697
65	663.876	4	0.156834	[ALYALEKHETIQLR]	MCM5	751	764	K7	757	[KSPITAR]	MCM3	694	700	K1	694
65	525.298	4	-0.569177	[LSQRPNKSK]	MRC1	455	463	K7	461	[LSKQNQK]	MRC1	448	454	K3	450
65	760.067	3	0.325882	[NILKEVSNLR]	PSF1	39	48	K4	42	{MYGDLGNK]	PSF1	0	8	{0	0
65	1011.84	3	-2.13032	[KDANLDYYNFNPMGIK]	CTF4	670	685	K1	670	[MPVFVKSK]	CTF4	778	785	K6	783
65	1008.17	3	-0.893734	[LGDDBLABLKDLK]	TOF1	47	59	K10	56	[WFKLVDDQQK]	TOF1	61	70	K3	63
65	715.76	3	0.846506	[STVEGIKLR]	MCM6	558	566	K7	564	[TFKPILTK]	MCM6	760	767	T1	760
65	1201.65	3	1.48179	[SVYTSGKASSAAGLTAAVVR]	MCM6	595	614	K7	601	[SQFLKYVVGFAPR]	MCM6	582	594	S1	582
65	617.022	3	-1.19344	[SYKTVGSSK]	MRC1	1033	1041	K3	1035	[LIAPKR]	MRC1	1053	1058	K5	1057
64	965.819	3	0.979625	[KYVSQFSDYFLAR]	TOF1	736	748	K1	736	[ELEDDSIKK]	TOF1	684	692	K8	691
64	630.04	3	0.230469	[KPQKPIPTK]	MRC1	315	323	K4	318	[KFFSK]	MRC1	324	328	S4	327
64	674.05	3	-0.863596	[ASITYMGKTR]	MRC1	1042	1051	K8	1049	[LIAPKR]	MRC1	1053	1058	K5	1057
64	1017.55	4	0.959668	[KLSDEPSDIIPLFETAITQVAKR]	MCM5	78	100	K22	99	[SFKNFILEFR]	MCM5	30	39	K3	32
64	819.417	3	1.08441	[ESLYQETNKSK]	MCM7	725	735	S10	734	[KMLQETGK]	MCM7	750	757	K1	750
64	657.334	3	0.184468	[SHESYKDTK]	PSF3	180	188	T8	187	[EIYKK]	PSF3	175	179	K4	178
64	777.105	3	0.813047	[VPLLSSYANNLKR]	MRC1	383	395	K12	394	[INEKR]	MRC1	378	382	K4	381
64	682.744	3	1.39365	[MLSLLFKK]	CDC45	44	51	K7	50	[KVELLNR]	CDC45	488	494	K1	488
64	1047.07	4	0.813076	[LYEILTNSIAPSIFGNEDIKK]	MCM5	366	386	S12	377	[FVEKVSPIAVYTSGK]	MCM5	428	442	K4	431
64	1081.9	3	0.760611	[THSFPISLANTGKFR]	CTF4	461	475	K13	473	[THSFPISLANTGK]	CTF4	461	473	S7	467
64	1395.72	3	3.45151	[VAWHPKGLHFALPBADDTVK]	CTF4	235	254	K6	240	[GYSLQKTLSTNLSSTK]	CTF4	260	275	Y2	261
64	1157.57	3	0.444399	[KDANLDYYNFNPMGIK]	CTF4	670	685	K1	670	[THSFPISLANTGK]	CTF4	461	473	T1	461
63	607.659	3	0.435605	[LVDDQQKR]	TOF1	64	71	K7	70	[SFKSR]	MCM6	91	95	K3	93
63	614.343	3	0.30216	[TVNKVDAK]	MCM3	720	727	K4	723	[SPQKSPK]	MCM3	761	767	K4	764
63	590.346	3	-2.68859	[ATILNLKAR]	MRC1	439	447	K7	445	[SKDPK]	MRC1	462	466	S1	462
63	948.848	3	-2.25124	[FVEKVSPIAVYTSGK]	MCM5	428	442	K4	431	[NVNGKHSIR]	MCM2	526	534	K5	530
63	895.745	4	1.04199	[IDMNLVQTGKSVIQR]	MCM4	845	859	S11	855	[LQQEDKVIVLGEGVR]	MCM4	910	924	K6	915
63	777.105	3	0.846859	[VPLLSSYANNLKR]	MRC1	383	395	K12	394	[INEKR]	MRC1	378	382	K4	381
63	967.524	3	-1.3663	[FNPLLQAGAKLAK]	MCM3	625	637	K10	634	[NKGNYNGTEIPK]	MCM3	638	649	K2	639
63	977.873	3	2.07342	{MYGDLGNKLVLEAK]	PSF1	0	14	K8	8	[NILKEVSNLR]	PSF1	39	48	K4	42
63	600.975	3	0.393984	[NDDNTKK]	MCM3	688	694	T5	692	[SPQKSPK]	MCM3	761	767	K4	764
63	526.961	3	-2.29391	[LIAPKR]	MRC1	1053	1058	K5	1057	[TEGSHR]	MRC1	1060	1065	S4	1063
63	810.387	3	-2.14151	[EMDSKFSFGQATPR]	MCM7	674	687	T12	685	[QDSKR]	MCM7	669	673	K4	672
63	948.849	3	-1.32513	[FVEKVSPIAVYTSGK]	MCM5	428	442	K4	431	[NVNGKHSIR]	MCM2	526	534	K5	530
63	895.745	4	2.00495	[IDMNLVQTGKSVIQR]	MCM4	845	859	S11	855	[LQQEDKVIVLGEGVR]	MCM4	910	924	K6	915
62	764.175	4	-2.31787	[SKDPKVDHNVLLNTLR]	MRC1	462	477	K5	466	[KQILDHQK]	MRC1	482	489	K1	482
62	943.846	3	-0.657407	[ALYALEKHETIQLR]	MCM5	751	764	K7	757	[FEQELKR]	MCM5	714	720	K6	719
62	832.772	3	1.27247	[VVVDSFVDAQKVSVR]	MCM2	840	854	K11	850	[YDDLK]	MCM5	530	534	Y1	530
62	708.135	4	-2.61625	[ALYALEKHETIQLR]	MCM5	751	764	T10	760	[FEQELKR]	MCM5	714	720	K6	719
62	1048.26	3	-2.0209	[LSKDESVLPISQLSK]	MRC1	424	438	S2	425	[TFKPILTKEAR]	MCM6	760	770	K8	767
62	1017.55	4	2.42896	[KLSDEPSDIIPLFETAITQVAKR]	MCM5	78	100	K22	99	[SFKNFILEFR]	MCM5	30	39	S1	30
62	817.115	3	0.508563	[KFNISEGDITK]	TOF1	622	632	K1	622	[TLVIEGKSR]	TOF1	610	618	K7	616
62	650.652	3	0.374119	[SKEDESPTTK]	MCM7	734	743	T8	741	[QDSKR]	MCM7	669	673	K4	672
62	704.051	3	1.26212	[QNQKLSQRPNK]	MRC1	451	461	K4	454	[SKDPK]	MRC1	462	466	S1	462
62	618.364	3	1.45885	[SYKTVGSSK]	MRC1	1033	1041	K3	1035	[TVKILK]	MRC1	1027	1032	K3	1029
62	843.454	3	2.21198	[ITQGSSSTTHR]	SLD5	24	34	S5	28	[ALTAAVKISER]	CTF4	894	904	K7	900
62	924.747	4	1.13301	[TSIHEAMEQQSISISKAGIVTTLQAR]	MCM2	618	643	K16	633	[KDPITK]	MCM2	582	587	K1	582
62	913.213	4	0.91076	[SBIELTHSVLKVLEQYSDDK]	TOF1	590	609	K11	600	[SKIDNSADIK]	TOF1	490	499	S1	490
61	704.05	3	0.260888	[QNQKLSQRPNK]	MRC1	451	461	K4	454	[SKDPK]	MRC1	462	466	S1	462
61	473.533	4	-0.462966	[KPQKPIPTK]	MRC1	315	323	K1	315	[INEKR]	MRC1	378	382	K4	381
61	801.772	3	-1.00276	[LLQKEHQMR]	TOF1	338	346	K4	341	[NVIKHTSAR]	TOF1	348	356	K4	351
61	1102.26	3	0.27482	[KQLLINELESTER]	MCM5	631	643	K1	631	[NTLSYENIVKTVR]	MCM7	758	770	K10	767
61	777.105	3	0.831855	[VPLLSSYANNLKR]	MRC1	383	395	K12	394	[INEKR]	MRC1	378	382	K4	381
61	924.747	4	0.704333	[TSIHEAMEQQSISISKAGIVTTLQAR]	MCM2	618	643	K16	633	[KDPITK]	MCM2	582	587	K1	582
61	1201.65	3	0.314841	[SVYTSGKASSAAGLTAAVVR]	MCM6	595	614	K7	601	[SQFLKYVVGFAPR]	MCM6	582	594	S1	582
61	997.568	3	0.402115	[IDNSADIKQVSEALK]	TOF1	492	506	K8	499	[KPQKPIPTKK]	MRC1	315	324	T8	322
61	1092.52	3	-1.20192	[SDAAYFKDLDNNASDK]	TOF1	984	999	K7	990	[WFKLVDDQQK]	TOF1	61	70	K3	63
61	1018.88	3	-0.596045	[EKEIVENLLEQEILR]	MRC1	505	519	K2	506	[GLKLEDMAK]	MRC1	496	504	K3	498
61	1157.12	4	1.65174	[MSGGKETTDIHVWPLALAYDTLNBILVK]	CTF4	731	758	S2	732	[LLEENKAILNK]	CTF4	786	796	K6	791
61	785.081	3	-0.773189	[SKIDNSADIK]	TOF1	490	499	S1	490	[KVFSFFHR]	TOF1	692	699	K1	692
61	1092.53	3	4.98055	[SDAAYFKDLDNNASDK]	TOF1	984	999	K7	990	[WFKLVDDQQK]	TOF1	61	70	K3	63
61	1458.73	3	0.390586	[GKHIWPEFPLPLPSEMEIR]	CTF4	759	777	K2	760	[KDANLDYYNFNPMGIK]	CTF4	670	685	K1	670
60	660.378	3	-0.740976	[LLQKEHQMR]	TOF1	338	346	K4	341	[KNVIK]	TOF1	347	351	K1	347
60	573.001	3	-1.11708	[TFKPILTK]	MCM6	760	767	K3	762	[SKDPK]	MRC1	462	466	S1	462
60	965.193	3	-1.26281	[FSQLALDKALYALEK]	MCM5	743	757	K8	750	[KLQEDLSR]	MCM4	860	867	K1	860
60	1033.88	3	0.020067	[FDLVYLVLDKVDEK]	MCM4	702	715	K10	711	[SAIKDYATDPK]	MCM4	831	841	K4	834
60	682.743	3	-0.193215	[MLSLLFKK]	CDC45	44	51	K7	50	[KVELLNR]	CDC45	488	494	K1	488
60	1092.53	3	3.51884	[SDAAYFKDLDNNASDK]	TOF1	984	999	K7	990	[WFKLVDDQQK]	TOF1	61	70	K3	63
60	631.137	4	0.588485	[TYVDVVHVKK]	MCM4	459	468	K9	467	[LINLKGLVLR]	MCM4	325	334	K5	329
60	680.736	3	0.385057	[ATILNLKAR]	MRC1	439	447	K7	445	[LSKQNQK]	MRC1	448	454	S2	449
